# Supplementary material for: Development of a Lung Vacancy Mouse Model through CRISPR/Cas9-Mediated Deletion of Thyroid Transcription Factor 1 Exon 2
Source: Cells. 2022 Dec 1;11(23):3874. doi: 10.3390/cells11233874 (PMC9740088; doi:10.3390/cells11233874)
Supplement: Supplementary file 1 [file cells-11-03874-s001.zip]

Archive with 1 entries (1 files):
- cells-2032068-supplementary.pdf
